# Supplementary material for: Selection and Validation of Reference Genes for qRT-PCR Expression Analysis of Candidate Genes Involved in Olfactory Communication in the Butterfly Bicyclus anynana
Source: PLoS One. 2015 Mar 20;10(3):e0120401. doi: 10.1371/journal.pone.0120401 (PMC4368739; doi:10.1371/journal.pone.0120401)
Supplement: S1 Data — (XLSX) [file pone.0120401.s005.xlsx]

## Sheet: Sheet1
	Mean of replicates														Standard deviation
		Lib 1	Lib 2	Lib 3	Lib 4	Lib 5	Lib 6	Lib 7	Lib 8	Average Ct	Maximum Ct	Minimum Ct	Difference in Ct			Lib 1	Lib 2	Lib 3	Lib 4	Lib 5	Lib 6	Lib 7	Lib 8	Average
Control tissues	eEF-1α	21.6995	22.0793	23.9184	23.9389	25.0051	23.1636	23.4108	22.9487	23.2705	25.0051	21.6995	3.30552		EF	0.440006	0.15865	0.129546	0.108015	0.301194	0.169434	0.610255	0.0122363	0.241167
	FK506	25.0903	25.7647	27.7403	27.9812	28.4366	25.7133	25.4457	26.7261	26.6123	28.4366	25.0903	3.34636		FK506	0.342449	0.15956	0.205764	0.382777	0.265849	0.260166	0.282846	0.605615	0.313128
	UBQL40	23.141	23.8259	24.91	25.1467	26.1056	24.4763	24.4749	24.6531	24.5917	26.1056	23.141	2.96465		UBQL 40	0.0471508	0.794132	0.277492	0.255257	0.657665	0.302276	0.259001	0.941268	0.44178
	RpS8	22.4892	23.009	24.1596	24.6532	25.5665	23.2623	23.5997	24.2145	23.8693	25.5665	22.4892	3.07737		RpS8	0.341385	1.08057	0.5419	0.544816	0.225794	0.140675	0.351443	0.134555	0.420142
	RpS18	22.6074	23.0183	24.6123	25.067	26.1517	24.0846	23.7642	25.1432	24.3061	26.1517	22.6074	3.54424		RpS18	0.163084	0.145366	0.635547	0.325207	0.632518	0.547764	0.0144343	0.488313	0.369029
	HSP	25.2123	26.0736	25.8673	26.9238	27.2366	25.4284	24.3942	25.1091	25.7807	27.2366	24.3942	2.84237		HSP	0.315746	0.106513	1.09549	0.507808	0.348268	0.174784	1.62664	0.317501	0.561594
	GAPDH	24.8296	25.9169	25.5271	28.6256	28.9194	23.6071	22.7062	24.0704	25.5253	28.9194	22.7062	6.21314		GAPDH	0.110459	0.584811	0.602358	0.088062	0.956537	0.450608	0.108249	0.564894	0.433247
	VATPase	27.9096	28.4003	30.2344	30.9953	31.7262	28.3968	27.2092	28.6171	29.1861	31.7262	27.2092	4.51705		VATPase	0.13299	0.106804	0.413983	0.189017	0.471517	0.37939	0.201766	0.252141	0.268451
	ACT3	29.4782	31.708	31.3122	29.0714	31.1588	33.1995	30.4414	30.2719	30.8301	33.1995	29.0714	4.12801		Actin	0.641936	0.149296	1.05563	0.900671	0.413273	0.86421	0.192855	0.367547	0.573177
	TBP	30.172	30.8095	32.1747	32.8776	32.7015	29.7795	29.3569	31.0112	31.1103	32.8776	29.3569	3.52072		TATA	0.3769	0.330845	0.590147	0.169963	0.182012	0.0999552	0.650479	0.28753	0.335979
	eIF2	35.8165	36.5542	36.7452	36.9776	37.9136	37.0126	36.3693	38.2054	36.9493	38.2054	35.8165	2.38887		IF4	0.296711	0.227831	0.0578022	0.149936	0.144773	0.28848	0.312262	0.610653	0.261056
	G6PD	29.9911	30.3811	31.5763	33.1809	32.346	30.551	29.605	31.7768	31.176	33.1809	29.605	3.57589		G6PD	0.242553	0.203155	0.293769	1.01655	0.429708	0.277025	0.280335	0.821105	0.445525
		Lib 1_S	Lib 2_S	Lib 3_S	Lib 4_S	Lib 5_S	Lib 6_S	Lib 7_S	Lib 8_S							Lib 1_S	Lib 2_S	Lib 3_S	Lib 4_S	Lib 5_S	Lib 6_S	Lib 7_S	Lib 8_S
Food stressed tissues	eEF-1α	20.9299	21.8607	22.9516	23.0248	24.8391	27.3064	27.3739	25.8075	24.2617	27.3739	20.9299	6.44398		eEF-1α	0.419694	0.082226	0.525374	0.0202039	0.307429	0.189351	0.155486	0.451283	0.268881
	FK506	24.9186	25.7698	26.4944	27.2573	28.6498	30.029	30.5506	29.7966	27.9333	30.5506	24.9186	5.63206		FK506	0.224488	0.432835	0.33841	0.438484	0.48063	0.224446	0.307208	0.659198	0.388212
	UBQL40	22.7694	23.4676	24.2426	24.8428	26.004	26.9337	27.0252	26.386	25.2089	27.0252	22.7694	4.25576		UBQL40	2.5842	0.196468	0.332173	1.08018	0.323057	0.468421	0.512713	0.248867	0.71826
	RpS8	22.0999	23.0685	23.7183	24.0993	25.4389	26.8675	26.9708	25.9319	24.7744	26.9708	22.0999	4.87087		RpS8	0.319622	0.371946	0.224687	0.155625	0.507804	0.487024	0.217118	0.112697	0.299565
	RpS18	22.024	22.5852	23.9339	24.5103	26.1022	27.484	27.4409	26.7665	25.1059	27.484	22.024	5.45994		RpS18	0.30574	0.324644	0.378514	0.0320696	0.451758	0.265882	0.276453	0.414198	0.306157
	HSP	23.9363	25.3228	25.0077	25.7574	26.8228	28.8933	29.415	29.509	26.833	29.509	23.9363	5.57276		HSP	0.563761	0.794892	0.88056	0.4796	0.0662075	0.798548	0.373338	0.216189	0.521637
	GAPDH	24.0456	26.2672	24.9091	26.9945	28.5249	27.9279	28.2894	27.4871	26.8057	28.5249	24.0456	4.47924		GAPDH	0.44372	0.452648	0.562654	0.510433	0.299613	0.31789	0.518143	0.721586	0.478336
	VATPase	25.5741	27.7414	29.0199	30.0894	30.8016	32.6956	33.883	31.9575	30.2203	33.883	25.5741	8.30885		VATPase	0.441646	0.619719	0.375474	0.431685	0.0883544	0.105675	0.23537	0.490383	0.348538
	ACT3	26.3696	36.6368	27.8091	34.1709	36.931	33.3883	36.6622	39.215	33.8979	39.215	26.3696	12.8454		ACT3	0.304109	0.439368	0.635743	0.292034	0.640726	0.780761	0.492098	0.787378	0.546527
	TBP	30.0918	29.2838	30.5774	31.05	32.3947	32.7678	33.0986	32.9255	31.5237	33.0986	29.2838	3.81479		TBP	0.30452	0.381227	0.481418	0.500464	0.503107	0.359222	0.870799	0.87944	0.535025
	eIF2	30.2484	35.5059	36.764	36.8414	36.8238	36.8177	38.1035	38.5822	36.2109	38.5822	30.2484	8.33382		eIF2	0.77881	0.172858	0.175469	0.418281	0.572757	0.198865	0.557317	0.564163	0.429815
	G6PD	27.9934	30.2623	30.6055	32.1068	31.2194	35.9524	35.7004	34.1591	32.2499	35.9524	27.9934	7.95903		G6PD	0.524528	0.4329	0.912787	0.264741	0.395224	0.801376	0.558151	0.293795	0.522938
	Control tissues	Lib 1	pupal male wing parts containing the developing androconia (Pupae M)
		Lib 2	pupal female entire wing tissues acting as control (Pupae F)
		Lib 3	adult male wing parts containing the androconia (Wings M And)
		Lib 4	adult male wing parts remaining after removal of the androconia and acting as a control (Wings M Cont)
		Lib 5	adult female entire wings acting as a third control (Wings F)
		Lib 6	adult male (Brain M) heads
		Lib 7	female (Brain F) heads
		Lib 8	adult male and female antennae (Antennae M, F)
	Food stressed tissues	Lib 1_S	pupal male wing parts containing the developing androconia (Pupae M)
		Lib 2_S	pupal female entire wing tissues acting as control (Pupae F)
		Lib 3_S	adult male wing parts containing the androconia (Wings M And)
		Lib 4_S	adult male wing parts remaining after removal of the androconia and acting as a control (Wings M Cont)
		Lib 5_S	adult female entire wings acting as a third control (Wings F)
		Lib 6_S	adult male (Brain M) heads
		Lib 7_S	female (Brain F) heads
		Lib 8_S	adult male and female antennae (Antennae M, F)
